# Supplementary material for: Translaminar recurrence from layer 5 suppresses superficial cortical layers
Source: Nat Commun. 2022 May 11;13:2585. doi: 10.1038/s41467-022-30349-w (PMC9095870; doi:10.1038/s41467-022-30349-w)
Supplement: Supplementary file 4 — Supplementary Data 1 [file 41467_2022_30349_MOESM4_ESM.xlsx]

## Sheet: Main Figures
Supplementary Data 1
Main Figures
Figure 1
Figure 1b
n (mice)	3
injection sites	5
Figure 1g
n (mice)	11
Figure 1i
Region	n (single-units)
L2/3	69
L4	61
L6	89
Wilcoxon signed rank test with Bonferroni correction
Region	p
L2/3	2.37713e-11
L4	5.37868e-10
L6	6.33033e-05
Wilcoxon rank sum test with Bonferroni correction
Region 1	Region 2	p
L2/3	L4	0.0163196
L2/3	L6	7.22743e-06
L4	L6	0.0450511
Figure 1k
n (mice)	14
Figure 1m
Region	n (single-units)
L2/3	58
L4	85
L6	111
Wilcoxon signed rank test with Bonferroni correction
Region	p
L2/3	6.09256e-08
L4	9.26692e-07
L6	0.13157
Wilcoxon rank sum test with Bonferroni correction
Region 1	Region 2	p
L2/3	L4	0.0177383
L2/3	L6	8.35474e-05
L4	L6	0.0616688
Figure 2
Figure 2b
n (mice)	7
Figure 2c
One-way ANOVA	p	0.96282
Figure 2d
n (mice)	8
Figure 2e
One-way ANOVA	p	0.432801
Figure 2g
n (mice)	4
Figure 2h
Region	n (single-units)
L2/3	23
L4	15
L6	19
Wilcoxon signed rank test with Bonferroni correction
Region	p
L2/3	8.36592e-05
L4	0.000366211
L6	0.552251
Wilcoxon rank sum test with Bonferroni correction
Region 1	Region 2	p
L2/3	L4	0.0859089
L2/3	L6	0.00066053
L4	L6	0.354025
Figure 2i
One-sample Kolmogorov-Smirnov test
Region	State	p
L2/3-L4	awake	0.916272
	anesthetized	0.974489
L5	awake	0.922035
	anesthetized	0.944415
Two-sided paired t-test
Region	p
L2/3-L4	0.6662
L5	0.4484
Figure 2j
n (mice)	5
Figure 2k
Region	n (single-units)
L2/3	15
L4	31
L6	37
Wilcoxon signed rank test with Bonferroni correction
Region	p
L2/3	0.0175781
L4	0.00674717
L6	0.000697886
Wilcoxon rank sum test with Bonferroni correction
Region 1	Region 2	p
L2/3	L4	1
L2/3	L6	1
L4	L6	1
Figure 2l
One-sample Kolmogorov-Smirnov test
Region	State	p
L2/3-L4	awake	0.962579
	anesthetized	0.953229
L5	awake	0.776763
	anesthetized	0.900382
Two-sided paired t-test
Region	p
L2/3-L4	0.9097
L5	0.5462
Figure 3
Figure 3c
n (mice)	11
Region	n (single-units)	n (unit-frequency pairs)
L2/3	28	51
L4	24	46
L6	43	131
Wilcoxon signed rank test with Bonferroni correction
Region	p
L2/3	3.40272e-09
L4	4.93159e-06
L6	0.115916
Wilcoxon rank sum test with Bonferroni correction
Region 1	Region 2	p
L2/3	L4	0.0346857
L2/3	L6	1.79691e-08
L4	L6	0.00369254
Figure 3d
		One-sample Kolmogorov-Smirnov test	Wilcoxon signed rank test with Bonferroni correction
Region	n (single-units)	p	p
L2/3	28	0.0112288	0.000171132
L4	24	0.34247	0.0176719
L6	43	0.0732901	0.161908
Figure 3f
n (single-units)	33
n (unit-frequency pairs)	297
Figure 3g
n (single-units)	33
Figure 3j
n (mice)	14
Region	n (single-units)	n (unit-frequency pairs)
L2/3	28	95
L4	30	91
L6	53	177
Wilcoxon signed rank test with Bonferroni correction
Region	p
L2/3	9.13684e-11
L4	0.195826
L6	0.514932
Wilcoxon rank sum test with Bonferroni correction
Region 1	Region 2	p
L2/3	L4	0.00398646
L2/3	L6	6.86724e-08
L4	L6	0.364382
Figure 3k
		One-sample Kolmogorov-Smirnov test	Wilcoxon signed rank test with Bonferroni correction
Region	n (single-units)	p	p
L2/3	28	0.0233961	0.00208527
L4	30	0.253878	1
L6	53	0.100103	1
Figure 3m
n (single-units)	44
n (unit-frequency pairs)	396
Figure 3n
n (single-units)	44
Figure 4
Figure 4b
n (mice)	8
One-sample Kolmogorov-Smirnov test	NoLED	p	0.884249
	LED	p	0.916057
Two-sided paired t-test	p	0.134439
Figure 4c
n (mice)	8
One-sample Kolmogorov-Smirnov test	NoLED	p	0.976189
	LED	p	0.698174
Two-sided paired t-test	p	0.0741777
Figure 4d
n (mice)	8
One-sample Kolmogorov-Smirnov test	NoLED	p	0.659209
	LED	p	0.265342
Two-sided paired t-test	p	0.0156934
Figure 4f
n (mice)	9
One-sample Kolmogorov-Smirnov test	NoLED	p	0.957392
	LED	p	0.852351
Two-sided paired t-test	p	0.103786
Figure 4g
n (mice)	9
One-sample Kolmogorov-Smirnov test	NoLED	p	0.420063
	LED	p	0.627248
Two-sided paired t-test	p	0.00273063
Figure 4h
n (mice)	9
One-sample Kolmogorov-Smirnov test	NoLED	p	0.43701
	LED	p	0.996656
Two-sided paired t-test	p	0.0196385
Figure 5
Figure 5e
n (mice)	5
One-sample Kolmogorov-Smirnov test	L2/3-L4	p	0.50372
	MGv	p	0.974786
Two-sided paired t-test	p	0.0334
Figure 5g
n (mice)	5
One-sample Kolmogorov-Smirnov test	L2/3-L4	p	0.915046
	MGv	p	0.830163
Two-sided paired t-test	p	0.028
Figure 5h
Region	n (mice)
A1	6
MGv	4
Figure 6
Figure 6c
Subtype	n (mice)	sections
IT	3	5
PT	4	5
Figure 6e
Manipulation	n (mice)
IT activation	5
PT activation	6
Figure 6f
Region	n (single-units)
IT L2/3	33
IT L4	33
IT L6	36
PT L2/3	37
PT L4	31
PT L6	43
Wilcoxon signed rank test with Bonferroni correction
Region	p
IT L2/3	2.54128e-06
IT L4	0.000233189
IT L6	1
PT L2/3	0.000144234
PT L4	0.000138447
PT L6	0.0011436
Wilcoxon rank sum test with Bonferroni correction
Region 1	Region 2	p
IT L2/3	IT L4	1.85642e-05
IT L2/3	IT L6	5.31941e-11
IT L4	IT L6	0.0058102
PT L2/3	PT L4	0.0403548
PT L2/3	PT L6	0.0880649
PT L4	PT L6	1
IT L2/3	PT L2/3	0.0208687
IT L4	PT L4	1
IT L6	PT L6	0.0144489
Figure 6g
Region	n (single-units)	n (unit-frequency pairs)
IT L2/3	11	25
IT L4	12	27
IT L6	11	52
PT L2/3	15	41
PT L4	17	48
PT L6	19	65
Wilcoxon signed rank test with Bonferroni correction
Region	p
IT L2/3	0.00012586
IT L4	0.0397865
IT L6	1
PT L2/3	1
PT L4	1
PT L6	1
Wilcoxon rank sum test with Bonferroni correction
Region 1	Region 2	p
IT L2/3	IT L4	0.00456298
IT L2/3	IT L6	1.80968e-07
IT L4	IT L6	0.0744126
PT L2/3	PT L4	1
PT L2/3	PT L6	1
PT L4	PT L6	1
IT L2/3	PT L2/3	4.95173e-05
IT L4	PT L4	0.0787919
IT L6	PT L6	1
Figure 6i
Manipulation	n (mice)
IT inactivation	5
PT inactivation	5
Figure 6j
Region	n (single-units)
IT L2/3	27
IT L4	37
IT L6	49
PT L2/3	28
PT L4	26
PT L6	32
Wilcoxon signed rank test with Bonferroni correction
Region	p
IT L2/3	0.000289428
IT L4	0.128455
IT L6	1
PT L2/3	1
PT L4	1
PT L6	1
Wilcoxon rank sum test with Bonferroni correction
Region 1	Region 2	p
IT L2/3	IT L4	0.000961935
IT L2/3	IT L6	0.000217933
IT L4	IT L6	1
PT L2/3	PT L4	1
PT L2/3	PT L6	1
PT L4	PT L6	1
IT L2/3	PT L2/3	6.24175e-05
IT L4	PT L4	0.114308
IT L6	PT L6	1
Figure 6k
Region	n (single-units)	n (unit-frequency pairs)
IT L2/3	10	23
IT L4	13	20
IT L6	28	79
PT L2/3	16	37
PT L4	6	12
PT L6	11	32
Wilcoxon signed rank test with Bonferroni correction
Region	p
IT L2/3	0.000405975
IT L4	1
IT L6	1
PT L2/3	1
PT L4	1
PT L6	1
Wilcoxon rank sum test with Bonferroni correction
Region 1	Region 2	p
IT L2/3	IT L4	0.0257078
IT L2/3	IT L6	1.45262e-05
IT L4	IT L6	1
PT L2/3	PT L4	1
PT L2/3	PT L6	1
PT L4	PT L6	1
IT L2/3	PT L2/3	5.67514e-05
IT L4	PT L4	1
IT L6	PT L6	1
Figure 7
Figure 7a
n (mice)	16
Figure 7b
Region	n (single-units)
L2/3-L4	23
L5-L6	40
Wilcoxon signed rank test with Bonferroni correction
Region	p
L2/3-L4	0.00700432
L5-L6	0.626816
Wilcoxon rank sum test
Region 1	Region 2	p
L2/3-L4	L5-L6	0.238888
Figure 7d
Category	n (single-units)
RS	205
FS	23
Fisher exact test (Enhanced+Transiently enhanced fraction)
p	0.00147763
Figure 7e
n (mice)	19
Figure 7f
Region	n (single-units)
L2/3-L4	20
L5-L6	48
Wilcoxon signed rank test with Bonferroni correction
Region	p
L2/3-L4	0.104444
L5-L6	0.73679
Wilcoxon rank sum test
Region 1	Region 2	p
L2/3-L4	L5-L6	0.0837104
Figure 7h
Category	n (single-units)
RS	207
FS	20
Fisher exact test (Suppressed+Transiently suppressed fraction)
p	0.0159607

## Sheet: Supplementary Figures
Supplementary Figures
Supplementary Figure 1
Supplementary Figure 1a
n (mice)	11
Region	n (single-units)
L2/3	69
L4	61
L6	89
Supplementary Figure 1b
n (mice)	14
Region	n (single-units)
L2/3	58
L4	85
L6	111
Supplementary Figure 1c
n (mice)	4
Region	n (single-units)
L2/3	23
L4	15
L6	19
Supplementary Figure 1d
n (mice)	5
Region	n (single-units)
L2/3	15
L4	31
L6	37
Supplementary Figure 2
Supplementary Figure 2b
n (mice)	9
Region	n (single-units)
L2/3	34
L4	50
L6	62
Wilcoxon signed rank test with Bonferroni correction
Region	p
L2/3	4.4731e-05
L4	3.35789e-07
L6	1.70893e-07
Supplementary Figure 2d
n (mice)	3
Supplementary Figure 2f
n (mice)	3
Supplementary Figure 3
Supplementary Figure 3a
n (mice)	11
Region	n (single-units)	n (unit-frequency pairs)
L2/3	28	51
L4	24	46
L6	43	131
Supplementary Figure 3b
Region	n (single-units)
L2/3	28
L4	24
L6	43
Supplementary Figure 3c
n (mice)	14
Region	n (single-units)	n (unit-frequency pairs)
L2/3	28	95
L4	30	91
L6	53	177
Supplementary Figure 3d
Region	n (single-units)
L2/3	28
L4	30
L6	53
Supplementary Figure 5
Supplementary Figure 5c
n (mice)	3
n (recording sites)	5
Supplementary Figure 7
Supplementary Figure 7a
			One-sample Kolmogorov-Smirnov test		Two-sided paired t-test
Manipulation	n (mice)	n (single-units)	p [NoLED]	p [LED]	p
IT activation	5	13	0.502562	0.879233	0.000109319
PT activation	6	9	0.316497	0.953341	0.0041452
Supplementary Figure 7b
One-sample Kolmogorov-Smirnov test	IT activation	p	0.699468
	PT activation	p	0.85119
Two-sample t-test	p	0.2354
Supplementary Figure 7c
			One-sample Kolmogorov-Smirnov test		Two-sided paired t-test
Manipulation	n (mice)	n (single-units)	p [NoLED]	p [LED]	p
IT inactivation	5	12	0.685235	0.178617	6.0316e-06
PT inactivation	5	10	0.975557	0.275013	0.000186667
Supplementary Figure 7d
One-sample Kolmogorov-Smirnov test	IT inactivation	p	0.856884
	PT inactivation	p	0.689722
Two-sample t-test	p	0.9333
Supplementary Figure 8
Supplementary Figure 8a
Region	n (single-units)
IT L2/3	33
IT L4	33
IT L6	36
PT L2/3	37
PT L4	31
PT L6	43
Supplementary Figure 8b
Region	n (single-units)	n (unit-frequency pairs)
IT L2/3	11	25
IT L4	12	27
IT L6	11	52
PT L2/3	15	41
PT L4	17	48
PT L6	19	65
Supplementary Figure 8c
Region	n (single-units)
IT L2/3	27
IT L4	37
IT L6	49
PT L2/3	28
PT L4	26
PT L6	32
Supplementary Figure 8d
Region	n (single-units)	n (unit-frequency pairs)
IT L2/3	10	23
IT L4	13	20
IT L6	28	79
PT L2/3	16	37
PT L4	6	12
PT L6	11	32
Supplementary Figure 9
Supplementary Figure 9a
Region	n (single-units)
L2/3	11
L4	12
L6	11
Supplementary Figure 9b
		One-sample Kolmogorov-Smirnov test	Wilcoxon signed rank test with Bonferroni correction
Region	n (single-units)	p	p
L2/3	11	0.288994	0.0205078
L4	12	0.478782	0.28125
L6	11	0.570623	0.679688
Supplementary Figure 9c
n (single-units)	16
n (unit-frequency pairs)	144
Supplementary Figure 9d
n (single-units)	16
Supplementary Figure 9e
Region	n (single-units)
L2/3	15
L4	17
L6	19
Supplementary Figure 9f
		One-sample Kolmogorov-Smirnov test	Wilcoxon signed rank test with Bonferroni correction
Region	n (single-units)	p	p
L2/3	15	0.189509	1
L4	17	0.44616	1
L6	19	0.265681	1
Supplementary Figure 9g
n (single-units)	20
n (unit-frequency pairs)	180
Supplementary Figure 9h
n (single-units)	20
Supplementary Figure 9i
Region	n (single-units)
L2/3	10
L4	13
L6	28
Supplementary Figure 9j
		One-sample Kolmogorov-Smirnov test	Wilcoxon signed rank test with Bonferroni correction
Region	n (single-units)	p	p
L2/3	10	0.282677	0.0117188
L4	13	0.725767	1
L6	28	0.247522	1
Supplementary Figure 9k
n (single-units)	22
n (unit-frequency pairs)	198
Supplementary Figure 9l
n (single-units)	22
Supplementary Figure 9m
Region	n (single-units)
L2/3	16
L4	6
L6	11
Supplementary Figure 9n
		One-sample Kolmogorov-Smirnov test	Wilcoxon signed rank test with Bonferroni correction
Region	n (single-units)	p	p
L2/3	16	0.299936	1
L4	6	0.984568	1
L6	11	0.891278	1
Supplementary Figure 9o
n (single-units)	16
n (unit-frequency pairs)	144
Supplementary Figure 9p
n (single-units)	16
