# Supplementary material for: Translaminar recurrence from layer 5 suppresses superficial cortical layers
Source: Nat Commun. 2022 May 11;13:2585. doi: 10.1038/s41467-022-30349-w (PMC9095870; doi:10.1038/s41467-022-30349-w)
Supplement: Supplementary file 6 — Source Data [file 41467_2022_30349_MOESM6_ESM.xlsx]

## Sheet: Figure 1
Source Data
Figure 1
Figure 1b
Rbp4::synaptophysin intensity
Cortical depth (norm)		0.01	0.02	0.03	0.04	0.05	0.06	0.07	0.08	0.09	0.1	0.11	0.12	0.13	0.14	0.15	0.16	0.17	0.18	0.19	0.2	0.21	0.22	0.23	0.24	0.25	0.26	0.27	0.28	0.29	0.3	0.31	0.32	0.33	0.34	0.35	0.36	0.37	0.38	0.39	0.4	0.41	0.42	0.43	0.44	0.45	0.46	0.47	0.48
Intensity (norm)	mean	0.00622671	0.0106443	0.0120509	0.0117114	0.0116118	0.0107442	0.00966962	0.00848579	0.00758039	0.00696735	0.00657789	0.00613698	0.0057818	0.00555655	0.00540122	0.00539751	0.00516224	0.0051658	0.00520698	0.0050809	0.00508961	0.00524172	0.00544347	0.00557821	0.00557904	0.00570156	0.00546273	0.00577625	0.00599077	0.00595933	0.00590667	0.0058016	0.00566361	0.00555117	0.00542389	0.00565205	0.00608583	0.00632529	0.00693882	0.00839756	0.00990898	0.0117706	0.0142344	0.0156871	0.0178962	0.019007	0.0196362	0.0210819
	SEM	0.00117545	0.00170215	0.00151493	0.00123511	0.00118006	0.00105511	0.000971248	0.00074238	0.000707869	0.000576866	0.000471574	0.000433137	0.000399906	0.000378697	0.000367743	0.000319016	0.000278883	0.000197357	0.00018796	0.00014607	0.000212892	0.000248858	0.00027631	0.000243813	0.000229437	0.000328721	0.000200936	0.000359794	0.000377065	0.000453679	0.000437329	0.000299374	0.000180324	0.000124283	0.000185305	0.000280999	0.000367623	0.000459098	0.000535098	0.000759882	0.0014709	0.00172994	0.00218703	0.00216141	0.00241307	0.00245947	0.00216379	0.00179262
Figure 1g
Spontaneous modulation index
Layer	Depth bin	mean	SEM	individual plots
L2/3	1	NaN	NaN	NaN	NaN	NaN	NaN	NaN	NaN	NaN	NaN	NaN	NaN	NaN
	2	-0.485927	0.4589	-0.027027	NaN	NaN	NaN	NaN	NaN	NaN	NaN	NaN	-0.944828	NaN
	3	-0.619731	0.142047	-0.860759	-1	-1	-0.168539	0.0909091	-0.804878	NaN	-1	NaN	-0.677852	-0.156463
	4	-0.259871	0.17511	-0.689655	0.603493	-0.926335	0.311211	-0.0552381	-0.957895	0.213333	0.321474	-1	-0.442177	-0.236791
L4	5	-0.0896287	0.0896287	0	0	0	0	0	0	0	-0.985915	0	0	0
	6	-0.329463	0.102793	0	0	0	-0.30131	-0.647059	-0.82906	-0.341935	-0.0635209	-0.72093	0	-0.72028
	7	-0.327101	0.133015	-0.823009	-0.287619	-0.137931	-0.289766	-0.631206	0.601059	0.168831	-0.744409	-0.846154	-0.211679	-0.396226
	8	-0.486405	0.0887132	-0.709845	-0.69697	-0.344828	-0.486842	-0.393586	-0.434903	-0.193133	-0.874302	-0.961722	-0.226216	-0.0281124
L5-L6	9	0.301027	0.136414	0.970874	0.769134	0.565574	0	0	0	-0.559748	0	0.667501	0.331334	0.566631
	10	0.329613	0.150916	0.856682	0.0871671	-0.337243	0.248053	0.413919	0.509978	0.773559	-0.70297	0.558919	0.287958	0.92972
	11	0.248457	0.214078	0.299937	0.983096	0.668148	0.495702	0.657971	0.582906	-0.634921	-0.939655	0.939094	0.540399	-0.859649
	12	0.11216	0.184159	-0.310924	0.85006	0.181664	0.550193	0	0.497657	0.7363	-0.882353	-0.804255	-0.246459	0.661878
	13	-0.157915	0.186893	0.358491	0.484491	-0.247601	-0.828947	0.57571	-0.703971	-0.397403	-0.768421	-0.990698	0.123529	0.657754
	14	0.0690873	0.190388	-0.866412	0.694444	0.715596	-0.835821	0.591323	-0.394495	0.137177	-0.411765	-0.172932	0.760707	0.542138
	15	-0.0253558	0.202102	-0.466667	0.73591	0.57601	-0.0813953	-0.596639	0.701459	0.232432	0.764531	-1	-0.933333	-0.211221
	16	-0.409964	0.212185	-0.180488	-0.64486	-0.908571	-1	NaN	-0.685279	0.573034	-1	0.910811	-0.305136	-0.859155
	17	-0.120075	0.178758	-0.0813953	-0.450704	-0.626374	-0.504425	-0.29927	0.820408	0.277778	-0.934783	0.397554	0.726539	-0.646154
	18	-0.34731	0.13986	0.040724	0.0226244	-0.604651	0.265275	-0.923077	0.328754	-0.326969	-0.300752	-1	-0.595506	-0.726829
	19	-0.166711	0.143199	-0.0507246	0.784666	0.105392	0.175911	-0.350746	0.303371	-0.760956	-0.6	-0.576471	-0.288719	-0.57554
	20	0.112412	0.0981981	0.195876	0.328288	-0.509434	0.417054	-0.173077	0.379032	0.653333	-0.0442953	-0.0699588	-0.0443548	0.104072
Figure 1i
Spontaneous modulation index
Layer	median	25th percentile	75th percentile	individual plots
L2/3	-0.932203	-1	-0.632284	-1	-1	-1	-1	-1	-1	-1	-1	-1	-1	-1	-1	-1	-1	-1	-1	-1	-1	-1	-1	-1	-1	-1	-1	-1	-1	-0.98374	-0.967347	-0.964286	-0.963964	-0.945205	-0.941176	-0.940828	-0.9375	-0.932203	-0.931034	-0.925926	-0.921569	-0.918782	-0.885057	-0.882353	-0.88	-0.866667	-0.836207	-0.8	-0.789474
L4	-0.754386	-0.953147	-0.324818	-1	-1	-1	-1	-1	-1	-1	-1	-1	-1	-0.977011	-0.971429	-0.968127	-0.966851	-0.957627	-0.951654	-0.945455	-0.925926	-0.915789	-0.909091	-0.898734	-0.878788	-0.857143	-0.84375	-0.828571	-0.823529	-0.823529	-0.777778	-0.770492	-0.763975	-0.754386	-0.723077	-0.684211	-0.674699	-0.666667	-0.628692	-0.62212	-0.621622	-0.573123	-0.526882	-0.459916	-0.448718	-0.432432	-0.408696	-0.358025	-0.333333
L6	-0.546099	-0.893396	0.156451	-1	-1	-1	-1	-1	-1	-1	-1	-1	-1	-1	-1	-1	-0.995745	-0.987261	-0.962617	-0.936	-0.931034	-0.909091	-0.909091	-0.895833	-0.895013	-0.892857	-0.882353	-0.855422	-0.839286	-0.836364	-0.828571	-0.814815	-0.805195	-0.777778	-0.777778	-0.764706	-0.75	-0.71223	-0.706468	-0.700348	-0.681159	-0.671642	-0.651163	-0.642857	-0.636364	-0.578947	-0.5625	-0.546099	-0.482993
Figure 1k
Spontaneous modulation index
Layer	Depth bin	mean	SEM	individual plots
L2/3	1	NaN	NaN	NaN	NaN	NaN	NaN	NaN	NaN	NaN	NaN	NaN	NaN	NaN	NaN	NaN	NaN
	2	0.353535	0	NaN	NaN	NaN	0.353535	NaN	NaN	NaN	NaN	NaN	NaN	NaN	NaN	NaN	NaN
	3	0.533053	0.117615	NaN	-0.538462	0.746269	0.515625	0.393258	0.871795	0.627153	0.802469	0.717073	0.487179	0.10596	NaN	0.742947	0.925373
	4	0.283443	0.0525252	0.304678	0.0940439	0.466374	0.396396	-0.15942	0.505792	-0.0557377	0.239669	0.365854	0.341709	0.298701	0.298701	0.432852	0.438596
L4	5	0.0711559	0.0375195	0	0	0.216216	0	NaN	0	0.242424	NaN	0.324074	0	0	NaN	0	0
	6	0.0956608	0.0573819	0.183099	0.0229008	0.15942	0.25	-0.0196078	0	0.0638298	0.178947	0.223529	0.245033	0.400504	-0.52381	0	0.155405
	7	0.193464	0.0401499	0.225933	0.19469	0.274131	0.207619	0.183391	0.357576	0.160523	0.312741	0.135647	-0.204819	0.346314	0.335938	0	0.178808
	8	0.127031	0.0788361	0.550617	-0.348837	0.52	0.320088	NaN	-0.030303	-0.183673	0.480315	0.137615	0.0687023	0.204301	-0.0518519	0.147219	-0.162791
L5-L6	9	-0.0511587	0.058716	-0.429063	-0.044586	-0.5625	0.169697	0	0	0	0	0	0	NaN	0	0	0.201389
	10	-0.385155	0.147698	-0.349301	0.268176	0.411392	-0.963964	-0.896907	-0.215909	-0.953757	-0.421769	-0.484765	-1	0.668919	-0.908257	0.00952381	-0.555556
	11	-0.432847	0.123845	-0.706522	0.222504	-0.181609	-1	-0.931034	-0.980198	0.223491	-0.978022	0.0738916	-0.479245	-0.107692	-0.773134	-0.0531915	-0.389091
	12	-0.0749055	0.125698	-0.025641	-0.777778	0.439791	0.602094	-0.812808	0.365079	-0.823529	-0.192771	0.194103	-0.350318	0.320433	-0.100569	0.0136054	0.099631
	13	-0.226689	0.127002	-0.382114	-0.964497	-0.0605327	-0.730942	-0.0508475	0.141844	0.159236	0.22905	0.0175439	-0.907121	-0.245552	0.0794824	0.45781	-0.917012
	14	-0.175781	0.0978811	-0.27212	0.0792453	-0.354331	-1	-0.333333	0.160494	0	0	0	0	-0.650873	0.230769	-0.55102	0.230241
	15	0.0459936	0.0948507	-0.612903	-0.151163	0.132743	0.288991	0.515152	0.56261	-0.555556	0.0529248	0.30137	0.140299	-0.333333	0.0153846	0.217391	0.07
	16	0.00488085	0.121666	0.0405405	-0.0636364	0.271318	-0.625	0	NaN	-0.197531	-0.694118	0.158879	0.647059	0.370588	0.4	0.400922	-0.64557
	17	-0.0675811	0.095468	0.202229	-0.245179	0.317073	-0.0834951	0.529412	-0.428571	-0.520958	-0.1	0.0111359	NaN	0.0833333	-0.0260223	-0.714286	0.0967742
	18	0.141282	0.0598413	0.14094	-0.113208	0.363636	0.233766	0.512821	-0.101124	0.229219	-0.244755	0.444444	0.25	-0.113636	0.187567	0.101928	0.086351
	19	0.13318	0.057479	-0.050173	-0.172205	0.200924	0.203343	-0.0447761	0.281804	-0.132931	-0.142061	0.111111	0.368421	0.184116	0.258964	0.555556	0.242424
	20	0.116434	0.0827722	0.0304878	0.310751	-0.236641	0.402823	0.106518	-0.216828	-0.533597	0.562827	0.160839	0.544041	0.204991	0.310044	-0.0301109	0.0139276
Figure 1m
Spontaneous modulation index
Layer	median	25th percentile	75th percentile	individual plots
L2/3	0.393327	0.210526	0.650794	-0.47541	-0.29368	-0.285714	-0.259259	-0.235294	-0.233333	-0.22	-0.0454545	-9.08364e-17	0.042735	0.05	0.0676692	0.162791	0.2	0.210526	0.214286	0.218673	0.223301	0.235294	0.276342	0.28	0.313869	0.32	0.322581	0.366071	0.371429	0.386364	0.391304	0.391304	0.395349	0.408978	0.410256	0.471478	0.481481	0.489362	0.509434	0.509804	0.52	0.619048	0.626374	0.63522	0.636364	0.641509	0.650794	0.653846	0.654596
L4	0.239437	0.120864	0.418056	-1	-1	-1	-0.923077	-0.843137	-0.75	-0.415094	-0.288344	-0.219512	-0.185185	-0.0945946	-0.0116279	-8.05807e-17	0.00854701	0.03125	0.037594	0.0472727	0.047619	0.0586932	0.0879765	0.100478	0.12766	0.148148	0.149606	0.151515	0.153846	0.15625	0.166667	0.168539	0.170732	0.173333	0.176471	0.181287	0.181818	0.183673	0.18932	0.192308	0.196305	0.2	0.2	0.206061	0.209877	0.239437	0.263158	0.263158	0.263598
L6	0.12963	-0.25653	0.435926	-1	-0.984127	-0.927273	-0.923077	-0.727273	-0.726962	-0.717391	-0.647059	-0.636364	-0.58209	-0.541667	-0.506849	-0.5	-0.487179	-0.480769	-0.424658	-0.384615	-0.366197	-0.363499	-0.340909	-0.330798	-0.297872	-0.297297	-0.29563	-0.288136	-0.28	-0.266436	-0.258706	-0.25	-0.240506	-0.227723	-0.164021	-0.160105	-0.145038	-0.122507	-0.108696	-0.103093	-0.0974026	-0.0812721	-0.0649351	-0.0591304	-0.0588235	-0.0283126	-0.0262172	-0.0203252	-7.80626e-17
[truncated: 65 more columns]

## Sheet: Figure 2
Figure 2
Figure 2b
L2/3 spike rate [NoLED]
Pupil size	mean	SEM	individual data
0.125	1.09855	0.0427131	1.10674	1.14686	1.03261	1.12668	1.3023	1.0249	0.949739
0.375	0.868676	0.0416234	0.731673	0.86361	1.04697	0.977389	0.829493	0.775576	0.856024
0.625	0.919213	0.0350591	0.835016	1.01767	0.998567	0.766449	0.927524	0.988479	0.900783
0.875	1.10139	0.0778516	1.28921	0.89677	0.916692	0.963725	1.01722	1.19545	1.43066
L2/3 spike rate [LED]
Pupil size	mean	SEM	individual data
0.125	0.440235	0.117298	0.485795	0.678733	0.125418	0.305566	0.995392	0.338976	0.151762
0.375	0.373561	0.0862722	0.270677	0.582468	0.226843	0.22653	0.755431	0.435484	0.117493
0.625	0.340185	0.0757976	0.209627	0.503275	0.138557	0.272982	0.686217	0.400922	0.169713
0.875	0.422549	0.0346817	0.398292	0.426759	0.296443	0.347029	0.532622	0.548929	0.407771
Figure 2c
Modulation index
Pupil size	mean	SEM	individual data
0.125	-0.469761	0.0828143	-0.354168	-0.270793	-0.748133	-0.545327	-0.173415	-0.473635	-0.722857
0.375	-0.433166	0.0886446	-0.464043	-0.213946	-0.676108	-0.474356	-0.140246	-0.291868	-0.771596
0.625	-0.47867	0.0803839	-0.62754	-0.329616	-0.762235	-0.44565	-0.193295	-0.318054	-0.674299
0.875	-0.437534	0.0320856	-0.482783	-0.353472	-0.474584	-0.383779	-0.383603	-0.389875	-0.59464
Figure 2d
L2/3 spike rate [NoLED]
Pupil size	mean	SEM	individual data
0.125	0.915892	0.078589	1.1961	1.1159	0.831495	0.969925	0.889734	0.789277	0.487654	1.04705
0.375	0.867641	0.101386	0.824672	0.498478	1.47683	0.964286	0.823432	0.761141	0.666667	0.925616
0.625	1.07794	0.113412	0.876368	1.39623	0.868726	0.979592	0.718631	1.13991	1.69136	0.952737
0.875	1.15583	0.104463	0.870667	1.39708	0.796332	1.07755	1.04373	1.50873	1.5679	0.984647
L2/3 spike rate [LED]
Pupil size	mean	SEM	individual data
0.125	2.11109	0.248077	2.32559	1.25539	2.32074	2.64232	2.23004	2.8803	0.82716	2.40719
0.375	2.0795	0.268098	2.7448	1.0846	2.50483	2.74745	1.62548	2.7079	0.930556	2.29042
0.625	2.03498	0.171701	2.02845	1.35849	1.66299	2.38219	2.19011	2.92952	2.02469	1.70338
0.875	2.40475	0.131949	2.41506	2.80189	2.40347	3.06122	1.90779	2.26933	2.30864	2.0706
Figure 2e
Modulation index
Pupil size	mean	SEM	individual data
0.125	0.384801	0.0419995	0.325054	0.133073	0.399034	0.489567	0.400441	0.514517	0.443611	0.373107
0.375	0.415621	0.0326729	0.534399	0.31954	0.393999	0.457928	0.408461	0.534052	0.274466	0.402124
0.625	0.322248	0.0571907	0.395323	0.187252	0.366749	0.385087	0.5285	0.44452	0.020683	0.249868
0.875	0.368579	0.0220673	0.408981	0.384551	0.332226	0.489047	0.336916	0.286394	0.328454	0.382062
Figure 2g
Spontaneous modulation index
Layer	Depth bin	mean	SEM	individual plots
L2/3	1	NaN	NaN	NaN	NaN	NaN	NaN
	2	NaN	NaN	NaN	NaN	NaN	NaN
	3	-0.809989	0.134057	-0.851852	-0.96875	-0.419355	-1
	4	-0.316474	0.40674	0.791719	-0.910035	-0.204724	-0.942857
L4	5	0	0	0	0	0	0
	6	-0.268121	0.194329	0	0	-0.248485	-0.824
	7	-0.452516	0.101289	-0.347945	-0.342657	-0.363363	-0.756098
	8	-0.592584	0.147198	-0.909091	-0.230769	-0.497143	-0.733333
L5-L6	9	0.334106	0.194851	0.735648	0.600775	0	0
	10	0.148576	0.355431	-0.46087	-0.468493	0.838003	0.685665
	11	0.689784	0.0700798	0.889068	0.685801	0.60028	0.583987
	12	0.491895	0.0483686	0.60543	0.524898	0.377649	0.459604
	13	-0.353721	0.371137	-0.101493	0.58457	-0.938095	-0.959866
	14	-0.0430611	0.32286	0.0769231	0.762193	-0.78852	-0.222841
	15	0.390785	0.352201	0.676375	0.779677	-0.663492	0.77058
	16	-0.71859	0.101204	-0.555556	-0.73057	-1	-0.588235
	17	-0.181612	0.336632	-0.0309278	-0.835616	-0.555556	0.695652
	18	-0.336619	0.265435	0.0588235	-0.877301	-0.703436	0.175439
	19	0.0782661	0.322638	0.777065	-0.0890585	-0.731343	0.356401
	20	-0.0819816	0.252778	0.0719794	-0.831579	0.259259	0.172414
Figure 2h
Spontaneous modulation index
Layer	median	25th percentile	75th percentile	individual plots
L2/3	-0.975758	-1	-0.849732	-1	-1	-1	-1	-1	-1	-1	-1	-1	-1	-1	-0.975758	-0.971429	-0.947644	-0.928571	-0.888889	-0.860465	-0.846154	-0.818182	-0.746606	-0.42029	-0.157895	0.333333
L4	-0.634783	-0.989583	-0.18411	-1	-1	-1	-1	-0.958333	-0.742574	-0.706422	-0.634783	-0.581395	-0.507246	-0.2749	-0.153846	-0.105691	-0.089172	0.0666667
L6	-0.538462	-0.847755	0.305031	-1	-0.95	-0.932203	-0.923077	-0.851429	-0.836735	-0.75	-0.644444	-0.55	-0.538462	-0.130435	0	0.169652	0.220126	0.333333	0.555556	0.704225	0.881188	0.964952
Figure 2i
Spike rate (norm)
			mean	SEM	individual data
L2/3-L4	awake	NoLED	1	0	1	1	1	1
		LED	0.256688	0.101188	0.2407	0.154721	0.545076	0.0862534
	anesthetized	NoLED	0.8404	0.127112	1.10941	0.977247	0.738558	0.536388
		LED	0.203774	0.0612485	0.284464	0.167235	0.316227	0.0471698
L5	awake	NoLED	1	0	1	1	1	1
		LED	3.52934	0.924169	6.06563	1.6691	2.93905	3.44358
	anesthetized	NoLED	1.21282	0.290397	2.0829	0.93309	0.882857	0.952434
		LED	4.77027	1.24139	8.09672	2.61192	5.20762	3.16482
Modulation index
		mean	SEM	individual data
L2/3-L4	awake	-0.61991	0.118156	-0.611993	-0.73202	-0.294434	-0.841191
	anesthetized	-0.63458	0.0928894	-0.591837	-0.707753	-0.400394	-0.838337
L5	awake	0.50245	0.0965007	0.71694	0.250684	0.492263	0.549913
	anesthetized	0.577944	0.050139	0.59077	0.473576	0.710086	0.537346
Figure 2j
Spontaneous modulation index
Layer	Depth bin	mean	SEM	individual plots
L2/3	1	NaN	NaN	NaN	NaN	NaN	NaN	NaN
	2	NaN	NaN	NaN	NaN	NaN	NaN	NaN
	3	0.245455	0.245455	0	0.490909	NaN	NaN	NaN
	4	0.549073	0.115927	1	0.482517	0.428571	0.340713	0.493562
L4	5	0.0555556	0.0555556	0	0.277778	0	0	0
	6	0.432135	0.197168	0	0.037037	0.76	1	0.363636
	7	0.291523	0.117347	0.106195	0.184713	0.444444	0.674641	0.047619
	8	0.453655	0.169175	0.657143	0.145228	0.374302	0.0916031	1
L5-L6	9	0	0	NaN	0	0	0	NaN
	10	-0.597995	0.152291	-0.744108	-0.577465	-0.6	-0.0684039	-1
	11	-0.441636	0.175082	-0.330709	-0.111842	-0.0884354	-0.677193	-1
	12	-0.272975	0.17717	-0.416667	-0.19774	0.257485	-0.177352	-0.830601
	13	-0.26846	0.185853	0.162304	-0.147436	-0.956757	-0.138756	-0.261656
	14	-0.152347	0.152347	0	0	0	-0.761733	0
	15	0.0247619	0.237706	-0.0857143	0.6	-0.333333	0.542857	-0.6
	16	0.437405	0.20045	-0.0864198	0.00374532	0.733333	0.9	0.636364
	17	0.125257	0.146076	-0.185185	0.0955056	NaN	0.0707071	0.52
	18	0.289122	0.0667157	0.32	0.123426	NaN	0.445736	0.267327
	19	0.429761	0.164593	0.275261	0.191638	0.586207	0.0957004	1
	20	0.288674	0.049176	0.162791	0.174147	0.365591	0.378205	0.362637
Figure 2k
Spontaneous modulation index
Layer	median	25th percentile	75th percentile	individual plots
L2/3	0.5	0.178571	0.643275	-0.333333	-0.142857	0.114286	0.2	0.216667	0.25	0.5	0.5	0.583333	0.62963	0.684211	1	1	NaN	NaN
L4	0.391304	-0.0401786	0.697809	-1	-1	-0.333333	-0.3125	-0.235294	-0.2	-0.105263	-0.0535714	0	0.230769	0.246944	0.32	0.357143	0.367816	0.378151	0.391304	0.4	0.40625	0.5	0.52	0.529412	0.532468	0.654545	0.71223	0.716012	0.797101	0.854015	0.859649	0.868852	1	1
L6	0.333333	0.0975417	0.924623	-1	-0.846154	-0.777778	-0.0649819	0.0144928	0.026253	0.0460705	0.0568336	0.111111	0.144928	0.166667	0.172414	0.194631	0.2	0.280453	0.322314	0.333333	0.380952	0.413793	0.530864	0.61039	0.666667	0.877551	0.882353	0.899497	1	1	1	1	1	1	1	1	NaN	NaN	NaN	NaN
Figure 2l
Spike rate (norm)
			mean	SEM	individual data
L2/3-L4	awake	NoLED	1	0	1	1	1	1	1
		LED	2.48588	0.975223	2.1629	1.59973	1.20615	1.14218	6.31842
	anesthetized	NoLED	0.526615	0.13828	0.520362	0.496011	0.177215	1.0237	0.415789
		LED	1.01479	0.309059	0.764706	0.772606	0.482821	2.22749	0.826316
L5	awake	NoLED	1	0	1	1	1	1	1
		LED	0.487904	0.0496716	0.475926	0.672414	0.400452	0.401256	0.489474
	anesthetized	NoLED	0.883778	0.129792	0.412037	1.11442	0.819005	1.10816	0.965263
		LED	0.390647	0.130051	0.12037	0.639498	0.61991	0.540823	0.0326316
Modulation index
		mean	SEM	individual data
L2/3-L4	awake	0.296978	0.12014	0.367668	0.230691	0.0934426	0.0663717	0.726717
	anesthetized	0.314391	0.0500968	0.190141	0.218029	0.463014	0.370262	0.330508
L5	awake	-0.349823	0.0423717	-0.355082	-0.195876	-0.42811	-0.427291	-0.342756
	anesthetized	-0.447124	0.138713	-0.547826	-0.270777	-0.138365	-0.344054	-0.934599

## Sheet: Figure 3
Figure 3
Figure 3b
Tone-evoked spikes
	Frequency (Hz)	4	5.7	8	11.3	16	22.6	32	45.3	64
NoLED	mean	0.361111	0	0.305556	1.27778	2.61111	0.305556	0.166667	0.666667	0.111111
	SEM	0.260579	0	0.15466	0.521157	0.484322	0.15466	0.166667	0.372678	0.111111
LED	mean	0	0	0	0.111111	0.333333	0.111111	0.222222	0	0
	SEM	0	0	0	0.111111	0.166667	0.111111	0.222222	0	0
Figure 3c
Tone response modulation index
Layer	median	25th percentile	75th percentile	individual plots
L2/3	-0.666667	-1	-0.26373	-1	-1	-1	-1	-1	-1	-1	-1	-1	-1	-1	-1	-1	-1	-0.956522	-0.894737	-0.893899	-0.84	-0.813953	-0.789474	-0.773585	-0.753846	-0.75	-0.746032	-0.666667	-0.666667	-0.652174	-0.6	-0.529412	-0.51463	-0.48773	-0.476744	-0.407494	-0.392405	-0.384615	-0.363636	-0.346939	-0.271028	-0.261297	-0.234783	-0.166667	-0.160839	-0.132075	-0.115	-0.111111	-0.0458716
L4	-0.401556	-0.652174	-0.0518519	-1	-1	-1	-1	-1	-1	-0.88	-0.829787	-0.818182	-0.757576	-0.666667	-0.652174	-0.615385	-0.589744	-0.573333	-0.564356	-0.541667	-0.5	-0.483871	-0.442708	-0.428571	-0.404353	-0.402062	-0.401051	-0.333333	-0.294118	-0.272727	-0.25641	-0.249406	-0.225806	-0.18797	-0.128571	-0.0666667	-0.0652174	-0.0518519	-0.030303	-0.0247934	0	0.00840336	0.0617284	0.0868347	0.153846	0.157025	0.230769	0.25	0.513514
L6	-0.08	-0.447205	0.162234	-1	-1	-1	-1	-1	-1	-0.962617	-0.925926	-0.893333	-0.873016	-0.857143	-0.857143	-0.851852	-0.837838	-0.818182	-0.808	-0.758621	-0.703704	-0.7	-0.681159	-0.623529	-0.6	-0.586207	-0.583333	-0.529412	-0.507692	-0.507692	-0.507463	-0.5	-0.480519	-0.454545	-0.454545	-0.453416	-0.428571	-0.415385	-0.410714	-0.371429	-0.362637	-0.345133	-0.333333	-0.319149	-0.307937	-0.307692	-0.296703	-0.278049	-0.277419
Figure 3d
BW70 difference (oct)
Layer	mean	SEM	individual data
L2/3	-0.625	0.113928	-2	-2	-1.5	-1.5	-1.5	-1	-1	-1	-0.5	-0.5	-0.5	-0.5	-0.5	-0.5	-0.5	-0.5	-0.5	-0.5	-0.5	-0.5	0	0	0	0	0	0	0	0
L4	-0.458333	0.144076	-2	-1.5	-1.5	-1.5	-1	-1	-1	-0.5	-0.5	-0.5	-0.5	-0.5	-0.5	-0.5	0	0	0	0	0	0	0.5	0.5	0.5	0.5
L6	-0.162791	0.150416	-2	-2	-1	-1	-1	-1	-1	-1	-1	-1	-1	-0.5	-0.5	-0.5	-0.5	-0.5	-0.5	-0.5	-0.5	-0.5	-0.5	-0.5	-0.5	-0.5	0	0	0	0	0	0.5	0.5	0.5	0.5	0.5	0.5	0.5	0.5	0.5	0.5	0.5	1	3	3
Figure 3f
Normalized tone response
All units	NoLED	1	0	0	0	0.0272109	0.0272109	0.0204082	0.0340136	0	0	0.112676	1	0.112676	0.028169	0.112676	0.112676	0.295775	0.253521	1	0.760736	0.306748	0.368098	0.496933	0.453988	0.233129	0.306748	0.705521	1	0.8625	0.696875	0.0375	0.046875	0.025	0.05625	0.0375	0.0125	0.932203	0.118644	0.0677966	1	0.0677966	0	0.20339	0.20339	0.355932	0	0	0
	LED	0.877551	0	0	0	0	0	0.0272109	0.0204082	0	0	0	0.901408	0.140845	0.056338	0.380282	0.0422535	0	0.239437	1.19018	0.723926	0.490798	0.153374	0.429448	0.453988	0.325153	0.386503	0.337423	0.9625	0.7875	0.553125	0.021875	0.053125	0	0.025	0.0125	0.021875	1.27119	0.40678	0	1.01695	0.20339	0	0	0	0	0	0	0
Suppressed units	NoLED	1	1	0.433333	0.0333333	0	0	0.0333333	0	0.0833333	0.157407	0	0.0185185	1	0	0	0.0833333	0	0	1	0.0833333	0.166667	0	0	0	0	0	0	1	0.702756	0.354331	0.0629921	0.11811	0.00787402	0.00787402	0.0787402	0	1	0	0.0124611	0.0747664	0	0	0	0	0	1	0.172727	0.172727
	LED	0.766667	0.2	0.133333	0	0.0666667	0	0	0	0.0333333	0.0185185	0	0.037037	0.0555556	0	0.0185185	0	0	0	0.444444	0.0555556	0	0	0	0	0	0	0	0.354331	0.0393701	0.00787402	0	0.023622	0	0	0	0	0.58567	0.0623053	0.0155763	0	0	0	0.00934579	0.00623053	0	0.145455	0.0363636	0
Figure 3g
Histogram of slope
	Slope
	0	0.25	0.5	0.75	1	1.25	1.5	1.75	2	2.25	2.5
Suppressed units	4	12	5	3	0	0	0	0	0	0	0
Other units	0	0	0	4	2	1	1	1	0	0	0
Histogram of normalized y-intercept
	Normalized y-intercept
	-0.5	-0.4	-0.3	-0.2	-0.1	0	0.1	0.2	0.3	0.4
Suppressed units	0	2	3	3	9	6	1	0	0	0
Other units	1	0	0	4	3	1	0	0	0	0
Pie of gain controls
	Subtractive & Divisive	Subtractive	Divisive	Other types	Unchanged
Number	5	3	14	4	7
Percentage (%)	15.1515	9.09091	42.4242	12.1212	21.2121
Figure 3i
Tone-evoked spikes
	Frequency (Hz)	4	5.7	8	11.3	16	22.6	32	45.3	64
NoLED	mean	1.27778	1.66667	0.583333	0	0.444444	0.222222	0.111111	0	0
	SEM	0.417592	0.487696	0.256851	0	0.175682	0.222222	0.111111	0	0
LED	mean	1.30556	2.88889	1.66667	1.13889	1.69444	1.27778	0.666667	0.111111	0.555556
	SEM	0.194444	0.421042	0.363242	0.336214	0.311186	0.423782	0.320048	0.0844828	0.327495
Figure 3j
Tone response modulation index
Layer	median	25th percentile	75th percentile	individual plots
L2/3	0.18797	0.0273449	0.5	-0.428571	-0.247706	-0.212121	-0.209302	-0.15528	-0.147541	-0.147059	-0.111969	-0.100917	-0.0961538	-0.0857143	-0.0649351	-0.0555556	-0.0519031	-0.049505	-0.042735	-0.0333817	-0.0306748	-0.0272109	-0.0232558	-0.015873	-0.00699301	0.0107527	0.0259965	0.0313901	0.0322581	0.0607287	0.0659341	0.0877193	0.0957447	0.109557	0.111111	0.111111	0.115242	0.12069	0.127273	0.15	0.15015	0.153488	0.154472	0.162791	0.169492	0.172414	0.17757	0.182482	0.184211
L4	0.0964912	-0.107838	0.297257	-1	-1	-1	-1	-1	-1	-1	-1	-1	-0.859649	-0.833333	-0.666667	-0.636364	-0.358852	-0.342105	-0.213974	-0.192308	-0.189189	-0.148148	-0.142857	-0.116883	-0.111111	-0.109375	-0.103226	-0.0980392	-0.097561	-0.0679612	-0.0663616	-0.0581395	-0.0470219	-0.0434783	-0.0169492	0	0	0.0114943	0.0197368	0.0344828	0.0351759	0.0410959	0.0461538	0.047619	0.0540541	0.0574713	0.0714286	0.079646	0.0964912
L6	0.0208333	-0.12	0.159635	-1	-1	-1	-1	-1	-0.935484	-0.787611	-0.774648	-0.666667	-0.549839	-0.513514	-0.5	-0.492958	-0.44186	-0.383178	-0.317647	-0.298246	-0.292929	-0.291667	-0.290323	-0.264069	-0.25	-0.230769	-0.225225	-0.210526	-0.209302	-0.194444	-0.191011	-0.186441	-0.18552	-0.170732	-0.162304	-0.160883	-0.155844	-0.148515	-0.145455	-0.142857	-0.142857	-0.139785	-0.136842	-0.131868	-0.125506	-0.123967	-0.12	-0.12	-0.111111
Figure 3k
BW70 difference (oct)
Layer	mean	SEM	individual data
L2/3	0.625	0.155637	-1	-0.5	-0.5	-0.5	0	0	0.5	0.5	0.5	0.5	0.5	0.5	0.5	0.5	0.5	0.5	0.5	0.5	0.5	0.5	1	1	1	1.5	1.5	2	2.5	2.5
L4	0.0833333	0.162741	-2	-1.5	-1.5	-1	-1	-0.5	-0.5	-0.5	-0.5	0	0	0	0	0	0	0.5	0.5	0.5	0.5	0.5	0.5	0.5	0.5	0.5	0.5	1	1	1	1.5	2
L6	0.0566038	0.0929874	-2	-2	-1	-0.5	-0.5	-0.5	-0.5	-0.5	-0.5	-0.5	-0.5	-0.5	-0.5	-0.5	-0.5	-0.5	0	0	0	0	0	0	0	0	0	0	0	0	0	0	0	0.5	0.5	0.5	0.5	0.5	0.5	0.5	0.5	0.5	0.5	0.5	0.5	0.5	0.5	0.5	0.5
Figure 3m
Normalized tone response
All units	NoLED	0.361111	0.541667	0.736111	0.944444	1	0.0972222	0.25	0.166667	0.208333	0.542857	0.171429	1	0.171429	0.114286	0	0.342857	1	1	1	0.154506	0	0	0	0	0	0	0	1	0.359551	0.0224719	0	0	0.0337079	0	0	0	1	0.588235	0	0	0	0.0784314	0	0	0	0.133333	1	0.0666667
	LED	0.430556	0.402778	0.666667	0.569444	0.986111	0.0555556	0.513889	0.0555556	0.0416667	0.314286	0.6	0.742857	0	0	0.428571	0.571429	1.02857	0.6	0.875536	0.0343348	0	0.0171674	0	0.0171674	0	0	0	0.935393	0.348315	0.0786517	0.0196629	0	0	0	0	0	0.490196	0.941176	0.0196078	0.137255	0.0588235	0.0784314	0.196078	0.0784314	0.0784314	0.133333	0.8	0.333333
Enhanced units	NoLED	1	0	0	0	0	0	0	0	0	1	0.5	0.5	0	0	0	0	0	0	0.333333	0	1	0	0	0	0.25	0	0	0.992933	0.575972	1	0.674912	0.310954	0.420495	0.279152	0.30742	0.0989399	1	0.196429	0.357143	0	0	0	0.0178571	0	0	0.611446	0.746988	1
	LED	1.92857	0.142857	0.5	0	0	1.71429	0	0	0.571429	1.5	1.5	0.5	0	0	0	0.5	0	0.625	1.25	0	2.05	0	0.166667	0	0.333333	1	1	1.04594	0.968198	1.35336	0.840989	0.85159	0.530035	0.282686	0.448763	0.328622	1.44643	0.857143	1.07143	0.25	0	0.0714286	0.0714286	0	0	0.930723	1.14157	1.43072
Figure 3n
Histogram of slope
	Slope
	0	0.25	0.5	0.75	1	1.25	1.5	1.75	2	2.25	2.5
Enhanced units	1	0	1	1	4	6	2	1	0	2	3
Other units	0	0	1	15	5	2	0	0	0	0	0
Histogram of normalized y-intercept
	Normalized y-intercept
	-0.5	-0.4	-0.3	-0.2	-0.1	0	0.1	0.2	0.3	0.4
Enhanced units	2	1	2	0	1	3	4	2	2	4
Other units	0	0	0	0	6	13	3	1	0	0
Pie of gain controls
	Additive & Multiplicative	Additive	Multiplicative	Other types	Unchanged
Number	3	6	9	3	23
Percentage (%)	6.81818	13.6364	20.4545	6.81818	52.2727
[truncated: 168 more columns]

## Sheet: Figure 4
Figure 4
Figure 4b
Latency (ms)
	mean	SEM	individual data
NoLED	11.75	0.920985	16	11	13	13	12	7	12	10
LED	13.25	0.920985	18	10	14	15	11	14	13	11
Figure 4c
Decay time (ms)
	mean	SEM	individual data
NoLED	28.5	5.08148	48	11	26	42	31	25	38	7
LED	19.625	3.03514	19	16	28	36	16	12	20	10
Figure 4d
FWHM (ms)
	mean	SEM	individual data
NoLED	29.5	4.65986	39	12	26	41	44	26	38	10
LED	16.875	3.09052	13	13	15	37	21	14	12	10
Figure 4f
Latency (ms)
	mean	SEM	individual data
NoLED	14.8889	1.19541	20	20	16	12	13	14	16	9	14
LED	15.3333	1.31233	22	20	17	13	13	14	16	9	14
Figure 4g
Decay time (ms)
	mean	SEM	individual data
NoLED	20.4444	3.6633	13	23	12	45	29	14	22	12	14
LED	30.7778	2.69659	32	31	30	49	29	34	27	19	26
Figure 4h
FWHM (ms)
	mean	SEM	individual data
NoLED	14.8889	1.09854	14	16	11	14	20	14	20	11	14
LED	21.1111	2.25736	22	33	13	18	16	26	28	20	14

## Sheet: Figure 5
Figure 5
Figure 5e
Spike change (ratio)
	mean	SEM	individual data
L2/3-L4	0.400522	0.125199	0.213058	0.568773	0.814664	0.21961	0.186503
MGv	0.597514	0.100448	0.5023	0.760272	0.867762	0.294167	0.563068
Figure 5g
Spike change (ratio)
	mean	SEM	individual data
L2/3-L4	1.7954	0.205467	1.37821	1.88333	1.44108	2.52666	1.74773
MGv	1.19213	0.0350815	1.16093	1.11961	1.15624	1.32255	1.20131
Figure 5h
Kinetics
	Latency (ms)	tau (ms)	2nd latency (ms)	2nd tau (ms)
L5	1	N/A	N/A	N/A
L2/3	9.02	2.388	23.49	4.94
L4	18.5	5.416	N/A	N/A
MGv	9.1	4.169	N/A	N/A

## Sheet: Figure 6
Figure 6
Figure 6c
Synaptophysin intensity
		Cortical depth (norm)
		0.01	0.02	0.03	0.04	0.05	0.06	0.07	0.08	0.09	0.1	0.11	0.12	0.13	0.14	0.15	0.16	0.17	0.18	0.19	0.2	0.21	0.22	0.23	0.24	0.25	0.26	0.27	0.28	0.29	0.3	0.31	0.32	0.33	0.34	0.35	0.36	0.37	0.38	0.39	0.4	0.41	0.42	0.43	0.44	0.45	0.46	0.47	0.48
IT neuron	mean	0.00138392	0.00596227	0.0104131	0.0118085	0.0125382	0.0130468	0.0131099	0.0125248	0.0129096	0.0125587	0.0110571	0.0105689	0.0100016	0.00906836	0.0087557	0.00835202	0.00808305	0.00760383	0.00752405	0.00773036	0.00759394	0.00775949	0.00751044	0.00779165	0.00765021	0.00748179	0.00784434	0.0076996	0.00794565	0.00797146	0.00786271	0.00806323	0.00824517	0.0076524	0.00769869	0.00821518	0.00949688	0.0100531	0.0117381	0.0137165	0.0161976	0.0214942	0.0271941	0.0315326	0.0331137	0.0354394	0.0383295	0.0370047
	SEM	0.000866761	0.00191457	0.00189636	0.00192805	0.00234077	0.00238394	0.00189421	0.0019405	0.0021621	0.00209526	0.00208195	0.0018825	0.00195331	0.00182556	0.00175164	0.00149723	0.00142736	0.00146215	0.00129499	0.00106313	0.00102523	0.00109047	0.00125296	0.00122919	0.00123978	0.00112022	0.00107175	0.0011649	0.00108676	0.00103701	0.00120244	0.00107389	0.00113906	0.00113157	0.001041	0.00120271	0.00178579	0.00122936	0.00138649	0.00215225	0.0025341	0.00346943	0.00481126	0.00564159	0.00555198	0.00598385	0.00748795	0.00623152
PT neuron	mean	0.00506895	0.00911011	0.0128542	0.0154413	0.0147411	0.012491	0.0105499	0.00865482	0.00712691	0.00546882	0.00445765	0.00370134	0.00321095	0.00305747	0.00285392	0.00316063	0.00312112	0.00289333	0.0028085	0.00304909	0.00324014	0.00369987	0.00378261	0.00431146	0.00459578	0.00466548	0.0056993	0.00547236	0.0057332	0.00625157	0.00642928	0.00665541	0.00653512	0.00620592	0.00619865	0.00591503	0.00561785	0.00520152	0.00510468	0.00578199	0.00623772	0.00621416	0.0073467	0.00842571	0.00859582	0.00939495	0.0114698	0.011148
	SEM	0.0021155	0.00275457	0.00212882	0.00242283	0.00270073	0.0023718	0.00248329	0.00223143	0.00223873	0.00184456	0.00145502	0.00127007	0.00109878	0.00113862	0.00107618	0.00104454	0.000998301	0.000780753	0.00085763	0.000674058	0.000602372	0.00051365	0.000475589	0.000533172	0.000708381	0.000649433	0.00129177	0.000951288	0.000510567	0.00110837	0.000818373	0.000763995	0.000608364	0.000592362	0.000540188	0.000685771	0.000769484	0.000727544	0.000864746	0.000770268	0.000634207	0.000814992	0.000884348	0.000715972	0.000983789	0.00155711	0.00180731	0.00186776
Figure 6e
IT activation, spontaneous modulation index
Layer	Depth bin	mean	SEM	individual plots
L2/3	1	NaN	NaN	NaN	NaN	NaN	NaN	NaN
	2	NaN	NaN	NaN	NaN	NaN	NaN	NaN
	3	-0.791393	0.0876909	-0.76	NaN	-0.956522	-0.657658	NaN
	4	-0.750007	0.0733684	-0.848341	-0.948052	-0.757396	-0.518828	-0.677419
L4	5	-0.0836947	0.147631	0	0	NaN	-0.509091	0.174312
	6	-0.126214	0.126214	0	0	0	NaN	-0.504854
	7	-0.145575	0.142386	-0.150943	-0.684211	0	-0.0322581	0.139535
	8	-0.276322	0.143186	-0.0672451	-0.459184	-0.197674	-0.729508	0.072
L5-L6	9	0.576159	0.155692	0.499404	0.825705	0.818623	0.73706	0
	10	0.410763	0.251569	0.459649	-0.551515	0.901884	0.681105	0.562691
	11	-0.33332	0.257261	0.198519	-0.917404	-0.686275	-0.627204	0.365762
	12	-0.237923	0.247951	-0.682051	-0.353791	0.560345	-0.777358	0.0632384
	13	-0.299527	0.251297	-0.737313	-0.383148	0.678862	-0.491329	-0.564706
	14	-0.36691	0.153585	-0.401905	-0.856655	-0.0714286	-0.0103093	-0.494253
	15	-0.162291	0.156783	-0.0610329	0.0713725	-0.781295	-0.0605565	0.0200573
	16	-0.0261131	0.248197	-0.175966	0.407625	-0.927126	0.380435	0.184466
	17	0.354987	0.188728	-0.107143	0.511696	0.168794	1	0.201589
	18	0.0659042	0.0951374	0.160714	-0.0218978	0.321678	-0.244898	0.113924
	19	0.0604994	0.0727587	-0.0939227	0.0535714	0.10832	0.308642	-0.0741139
	20	0.175876	0.163339	0.675487	0.14693	0.34375	0.0164384	-0.303226
PT activation, spontaneous modulation index
Layer	Depth bin	mean	SEM	individual plots
L2/3	1	NaN	NaN	NaN	NaN	NaN	NaN	NaN	NaN
	2	-0.928571	0	NaN	-0.928571	NaN	NaN	NaN	NaN
	3	-0.641298	0.0959338	NaN	-0.345833	-0.565217	-0.633929	-0.732938	-0.928571
	4	-0.418269	0.0652145	-0.47541	-0.320755	-0.384615	-0.263889	-0.711027	-0.353919
L4	5	0	0	0	0	0	0	0	0
	6	-0.324655	0.154355	0	-1	0	-0.166667	-0.474903	-0.306358
	7	-0.336461	0.124033	0	-0.226016	-0.688889	0	-0.497797	-0.606061
	8	-0.205643	0.0928695	0.0828025	0.0546218	-0.353846	-0.267532	-0.486034	-0.26387
L5-L6	9	0	0	0	NaN	0	0	0	0
	10	-0.15838	0.100284	-0.555556	-0.0286169	-0.156	0.168044	-0.285714	-0.092437
	11	-0.313234	0.179099	-0.249781	-0.98568	0	0.191424	-0.674074	-0.16129
	12	-0.472955	0.153932	-0.722222	0	-0.776521	0.0223048	-0.654867	-0.706422
	13	-0.255161	0.224442	-0.564547	0.376426	0.473684	-0.646288	-0.824561	-0.345679
	14	-0.151271	0.301912	0.712707	0.0743243	NaN	-0.99005	-0.657895	0.104558
	15	0.719574	0.0828925	0.94157	0.445545	0.857651	0.764232	0.49273	0.815713
	16	-0.11518	0.257313	-0.692308	0	-0.185185	-0.493976	NaN	0.795571
	17	0.120742	0.108131	-0.290698	-0.0103093	0	0.298969	0.376491	0.35
	18	0.196174	0.144065	0.0225352	0.25498	0.597765	0.578231	0.0322581	-0.308725
	19	-0.129902	0.157847	0.141243	-0.399103	-0.356322	0.237624	0.248521	-0.651376
	20	-0.23556	0.0888495	-0.256039	-0.19891	-0.51634	-0.0217501	-0.44385	0.0235294
Figure 6f
Spontaneous modulation index
	Layer	median	25th percentile	75th percentile	individual plots
IT activation	L2/3	-0.952941	-1	-0.846154	-1	-1	-1	-1	-1	-1	-1	-1	-1	-1	-1	-1	-1	-1	-0.975309	-0.958333	-0.952941	-0.952756	-0.948052	-0.945946	-0.913043	-0.888889	-0.882353	-0.865169	-0.846154	-0.846154	-0.84	-0.777778	-0.764706	-0.701754	-0.655172	-0.494118	-0.0657895
	L4	-0.319149	-0.836609	-0.014621	-1	-1	-1	-0.95122	-0.942857	-0.913978	-0.909091	-0.891892	-0.818182	-0.806452	-0.785714	-0.619048	-0.615385	-0.550239	-0.529412	-0.451613	-0.319149	-0.281337	-0.191176	-0.18239	-0.163462	-0.148936	-0.102941	-0.0243902	-0.0157068	-0.0113636	-0.00465116	0	0.0703518	0.107438	0.130742	0.153846	0.2
	L6	-0.0220621	-0.302501	0.348409	-0.705882	-0.590278	-0.555556	-0.529412	-0.518072	-0.470852	-0.460317	-0.381295	-0.304348	-0.300654	-0.269841	-0.254902	-0.20603	-0.189873	-0.14	-0.0746269	-0.0403587	-0.03	-0.0141243	0.0697674	0.0769231	0.0916335	0.122807	0.164659	0.183206	0.203859	0.346499	0.350318	0.380783	0.462633	0.477477	0.482558	0.501188	0.567568	0.741224	0.745455
PT activation	L2/3	-0.65251	-0.96873	-0.438095	-1	-1	-1	-1	-1	-1	-1	-1	-0.96875	-0.968668	-0.933333	-0.931973	-0.931818	-0.880952	-0.857143	-0.833333	-0.76	-0.65251	-0.647059	-0.636364	-0.6	-0.59322	-0.555556	-0.5	-0.5	-0.466667	-0.428571	-0.420677	-0.263158	-0.230769	0	0.0769231	0.333333	0.653846	1	NaN	NaN
	L4	-0.385343	-0.645874	-0.137409	-0.970588	-0.931034	-0.854545	-0.853659	-0.786667	-0.772973	-0.739496	-0.657143	-0.612069	-0.59736	-0.590361	-0.482759	-0.471698	-0.456464	-0.400419	-0.385343	-0.36875	-0.350877	-0.342466	-0.243243	-0.2	-0.163636	-0.142857	-0.135593	-0.0167598	-0.00943396	0.0396476	0.0684932	0.0836364	0.084507	0.367164
	L6	-0.474747	-0.779544	0.0340094	-0.979167	-0.960784	-0.957447	-0.909091	-0.9	-0.882353	-0.857143	-0.837563	-0.8	-0.787879	-0.781659	-0.773196	-0.76	-0.75	-0.75	-0.727891	-0.633987	-0.632653	-0.623126	-0.605442	-0.587302	-0.474747	-0.363881	-0.35958	-0.230769	-0.2	-0.183908	-0.180095	-0.0893505	-0.0873786	-0.0557769	0.0232558	0.037594	0.109091	0.153374	0.2	0.254902	0.396985	0.460274	0.483607	0.52454	0.585965	0.764706
Figure 6g
Tone response modulation index
	Layer	median	25th percentile	75th percentile	individual plots
IT activation	L2/3	-0.619048	-1	-0.442761	-1	-1	-1	-1	-1	-1	-1	-1	-0.884058	-0.823529	-0.773333	-0.75	-0.619048	-0.6	-0.6	-0.567568	-0.550562	-0.542857	-0.454545	-0.407407	-0.388535	-0.148936	-0.0414747	0.0517241	0.0810811
	L4	-0.283186	-0.572743	-0.0317363	-0.95	-0.769231	-0.707317	-0.694915	-0.604938	-0.597403	-0.574468	-0.567568	-0.52381	-0.396552	-0.353293	-0.288136	-0.287671	-0.283186	-0.230769	-0.179487	-0.142857	-0.111111	-0.058296	-0.036036	-0.030303	0.107143	0.109375	0.189189	0.372093	0.42268	0.862069
	L6	-0.0430403	-0.205016	0.129063	-0.761589	-0.642857	-0.471545	-0.369863	-0.348837	-0.333333	-0.3	-0.25	-0.232704	-0.231707	-0.223301	-0.217391	-0.215686	-0.194346	-0.169231	-0.163842	-0.147929	-0.147059	-0.132743	-0.128205	-0.09375	-0.0900474	-0.0810811	-0.0751445	-0.0571429	-0.047619	-0.0384615	-0.0384615	-0.0285714	-0.00395257	0.0142857	0.0214286	0.0363636	0.0384615	0.0522876	0.0736842	0.1	0.114155	0.117021	0.141104	0.152174	0.223301	0.225806	0.253012	0.255814
PT activation	L2/3	-0.0578842	-0.223839	0.152715	-1	-1	-1	-0.818182	-0.6	-0.533981	-0.466667	-0.435897	-0.3125	-0.231638	-0.221239	-0.220779	-0.218182	-0.191489	-0.176471	-0.151515	-0.132812	-0.130667	-0.126516	-0.0883721	-0.0578842	-0.0526316	-0.0192308	0.0275229	0.0344828	0.0447761	0.0464646	0.0845771	0.125	0.142857	0.143695	0.179775	0.212121	0.215686	0.241379	0.271028	0.272727	0.304348	0.396226	0.705882	1
	L4	0.0130538	-0.233696	0.224908	-0.614458	-0.576271	-0.487179	-0.483871	-0.471545	-0.431034	-0.417722	-0.358025	-0.339806	-0.333333	-0.272727	-0.25	-0.217391	-0.216783	-0.1875	-0.176471	-0.162791	-0.118644	-0.0862069	-0.0752688	-0.04	-0.0361446	-0.0169492	0.00483092	0.0212766	0.0505051	0.0555556	0.0555556	0.0612245	0.0666667	0.0933333	0.106796	0.134328	0.178571	0.191489	0.219048	0.230769	0.326316	0.328571	0.352113	0.368421	0.376147	0.392405	0.413333	0.448276
	L6	0.0210843	-0.17999	0.17079	-0.908046	-0.80198	-0.700535	-0.52	-0.484163	-0.483871	-0.448276	-0.355932	-0.321739	-0.283582	-0.2827	-0.277108	-0.261538	-0.230769	-0.228571	-0.210526	-0.169811	-0.111111	-0.106109	-0.0857143	-0.0826307	-0.0752688	-0.0697674	-0.0666667	-0.0612245	-0.0368	-0.03125	0	0.00405954	0.0046225	0.00628931	0.014652	0.0210843	0.026393	0.030303	0.037037	0.04	0.0434783	0.0472973	0.0488599	0.0666667	0.0669643	0.0843373	0.0887097	0.0952381
Figure 6i
IT inactivation, spontaneous modulation index
Layer	Depth bin	mean	SEM	individual plots
L2/3	1	NaN	NaN	NaN	NaN	NaN	NaN	NaN
	2	NaN	NaN	NaN	NaN	NaN	NaN	NaN
	3	0.598593	0.336891	0.261702	NaN	NaN	NaN	0.935484
	4	0.311763	0.103135	0.0381426	0.375	0.403727	0.614286	0.12766
L4	5	0.0792112	0.0653381	0	NaN	0	0.0441176	0.272727
	6	0.217824	0.114743	0.186047	NaN	0.530612	-0.0218341	0.176471
	7	0.119421	0.0549301	0.0491803	0.00826446	0.228346	0.275168	0.0361446
	8	0.11984	0.0368556	0.0536913	NaN	0.155172	0.0638298	0.206667
L5-L6	9	0.127011	0.0834696	0.274976	0	-0.139442	0.240143	0.25938
	10	-0.395666	0.212229	-0.387097	0.119593	NaN	-0.92	-0.395161
	11	0.105286	0.0519668	0.00326442	0.132576	0.28	-0.00526316	0.115854
	12	0.0696459	0.0468726	0.0651341	0.118056	0.130326	0.144689	-0.109974
	13	0.208612	0.0506826	0.254902	0.363636	0.0681153	0.22069	0.135714
	14	0.137306	0.0448654	0.150413	-0.0315925	0.202454	0.142586	0.222672
	15	0.129192	0.0227003	0.180905	0.0469799	0.13271	0.158442	0.126923
	16	0.0632816	0.10338	-0.0699588	-0.2	0.370166	-0.011236	0.227437
	17	0.13926	0.203878	NaN	0.490196	0.255973	-0.45	0.26087
	18	-0.0356298	0.0627239	-0.162651	-0.0125647	-0.15678	-0.027972	0.181818
	19	0.125602	0.0657199	NaN	0.255624	0.190647	0.104444	-0.0483092
	20	0.0269091	0.045733	-0.153934	0.0878049	0.0588235	0.0871143	0.0547368
PT inactivation, spontaneous modulation index
Layer	Depth bin	mean	SEM	individual plots
L2/3	1	NaN	NaN	NaN	NaN	NaN	NaN	NaN
	2	-0.5	0	NaN	-0.5	NaN	NaN	NaN
	3	-0.11824	0.240837	NaN	-0.75	-0.125	-0.014626	0.416667
	4	0.0531131	0.0537974	0.129808	NaN	0.063655	-0.102156	0.121145
L4	5	0	0	0	NaN	NaN	0	0
	6	-0.00185235	0.0625793	0.0646766	-0.0989011	0.141243	NaN	-0.114428
	7	-0.0113603	0.0723069	0.103627	-0.0336134	-0.0172684	-0.263393	0.153846
	8	0.0200212	0.0125719	-0.0273224	0.0229508	0.0310263	0.0474934	0.025958
L5-L6	9	0.0081595	0.0156248	0	0	NaN	0.0528109	-0.0201729
	10	0.0949301	0.061336	0.0577281	0.0684211	-0.015444	0.0306122	0.333333
	11	-0.194419	0.0710802	-0.228193	-0.378671	-0.3	0.00239234	-0.0676259
	12	-0.0606006	0.109346	0.134831	-0.00269251	0	-0.486486	0.0513447
	13	0.10237	0.05583	-0.0889831	0.0559779	0.161329	0.146411	0.237113
	14	-0.329899	0.115303	-0.339652	-0.502732	-0.0942529	-0.655589	-0.0572687
	15	-0.271994	0.266314	-1	-0.777778	0.422907	0.0452128	-0.0503145
	16	0.0562337	0.110154	0.362319	-0.314136	0	0.0901288	0.142857
	17	0.0349506	0.027444	0.032967	0.0396825	0.120773	0.0339623	-0.0526316
	18	0.0614242	0.0865336	-0.235135	0.031746	0.252747	0.0416244	0.216138
	19	0.0756131	0.0687974	0.0928962	-0.0641248	0.0578035	-0.0340909	0.325581
	20	-0.00494547	0.0555704	-0.166144	-0.0916335	0.138028	0.0134771	0.0815451
Figure 6j
Spontaneous modulation index
	Layer	median	25th percentile	75th percentile	individual plots
IT inactivation	L2/3	0.542857	0.221678	0.794643	-0.333333	-0.254902	-0.131707	0	0.0769231	0.147541	0.2	0.286713	0.297498	0.333333	0.416667	0.421053	0.454545	0.542857	0.545455	0.578947	0.694915	0.705882	0.73913	0.75	0.809524	0.882353	0.882353	0.916667	0.928571	1	1
	L4	0.155844	0.00123784	0.281835	-0.857143	-0.555556	-0.4	-0.386667	-0.304348	-0.2	-0.142857	-0.0804598	-0.0206897	0.00854701	0.0588235	0.0666667	0.0734463	0.0743802	0.095935	0.0985915	0.0985915	0.11509	0.155844	0.177606	0.182222	0.201754	0.214286	0.217391	0.224	0.268817	0.272727	0.280788	0.284974	0.294118	0.303571	0.342466	0.364706	0.371429	0.466667	0.533333	0.625
	L6	0.0357143	-0.193791	0.337179	-0.854545	-0.6	-0.509091	-0.4375	-0.42963	-0.419355	-0.388626	-0.350877	-0.328571	-0.253968	-0.208333	-0.197183	-0.192661	-0.155556	-0.136515	-0.117647	-0.111111	-0.0977444	-0.0769231	-0.0754717	-0.0454921	0.00671141	0.0262829	0.0285714	0.0357143	0.0416069	0.0493827	0.0569948	0.0607029	0.0641509	0.0689655	0.0943396	0.103044	0.106195	0.216216	0.254802	0.315068	0.403509	0.411765	0.422222	0.45583	0.466667	0.470588	0.476923	0.486364
PT inactivation	L2/3	0.00070922	-0.14902	0.118627	-1	-0.384615	-0.333333	-0.239024	-0.218341	-0.207547	-0.2	-0.0980392	-0.0731707	-0.0555556	-0.0454545	-0.00964852	0	0	0.00141844	0.0622907	0.0666667	0.0695187	0.0724638	0.0967742	0.1	0.137255	0.137615	0.168394	0.192661	0.2	0.4	0.43662
	L4	0.0103901	-0.105263	0.0825279	-0.538462	-0.333333	-0.285714	-0.282051	-0.116883	-0.113772	-0.105263	-0.0185874	-0.013986	-0.00952381	-0.0027248	8.92144e-17	0.00323625	0.0175439	0.0275229	0.0351759	0.0364964	0.0379747	0.0769231	0.0825279	0.111111	0.115385	0.115385	0.142857	0.306667	0.314286
	L6	0.096429	-0.0581466	0.206325	-0.884892	-0.828571	-0.295918	-0.255924	-0.240987	-0.235294	-0.230769	-0.0769231	-0.0393701	-0.0353982	6.93889e-17	0.0125523	0.0149254	0.0294118	0.0344828	0.087963	0.104895	0.106918	0.134328	0.14416	0.145038	0.168142	0.177358	0.178082	0.234568	0.241935	0.261261	0.272727	0.325301	0.377778	0.666667	0.866667
Figure 6k
Tone response modulation index
	Layer	median	25th percentile	75th percentile	individual plots
IT inactivation	L2/3	0.333333	0.160759	0.496795	-0.185185	-0.015873	0.0810811	0.0989011	0.136691	0.144578	0.209302	0.294118	0.310345	0.318681	0.326316	0.333333	0.411765	0.435897	0.439252	0.44186	0.487179	0.5	0.647059	0.722222	0.828571	0.836735	1
	L4	0.0952381	-0.265951	0.283024	-1	-0.777778	-0.630058	-0.445783	-0.384615	-0.147287	-0.134328	-0.0344828	0.0327869	0.047619	0.142857	0.151515	0.169811	0.2	0.242105	0.323944	0.37931	0.407407	0.5625	0.588235
	L6	0.00249377	-0.166239	0.13408	-1	-1	-0.860465	-0.79661	-0.75	-0.592593	-0.52381	-0.51634	-0.5	-0.444444	-0.351351	-0.333333	-0.284404	-0.252252	-0.213483	-0.210526	-0.183099	-0.17757	-0.175824	-0.17037	-0.153846	-0.153285	-0.139241	-0.131148	-0.115789	-0.107914	-0.103139	-0.088685	-0.0841121	-0.057971	-0.0471014	-0.027933	-0.0211864	-0.015873	-0.010101	-0.00854701	-0.00222717	0	0	0.00249377	0.0103093	0.0136986	0.0166667	0.0178571	0.0305344
PT inactivation	L2/3	-0.0263158	-0.187366	0.146399	-0.542857	-0.489655	-0.4	-0.39645	-0.307317	-0.296296	-0.280423	-0.198992	-0.198444	-0.183673	-0.113861	-0.111111	-0.101449	-0.100629	-0.0864198	-0.0846154	-0.0666667	-0.0277778	-0.0263158	-0.00996678	-0.00429185	0	0.0531401	0.0652921	0.113812	0.118881	0.12	0.142857	0.157025	0.179487	0.216	0.234043	0.333333	0.333333	0.375	0.407407	0.52
	L4	0.0240896	-0.115518	0.224466	-0.642276	-0.197279	-0.169811	-0.0612245	0.0114943	0.0196078	0.0285714	0.18	0.19403	0.254902	0.323944	0.659574
	L6	0.0026087	-0.129471	0.167275	-0.887324	-0.714286	-0.363636	-0.306667	-0.25	-0.221675	-0.151515	-0.139601	-0.119342	-0.113043	-0.0895884	-0.0487805	-0.0333333	-0.0204082	-0.0123457	0	0.00521739	0.0294118	0.0580645	0.0606061	0.0744681	0.0797101	0.108108	0.159292	0.175258	0.245283	0.285714	0.310345	0.322581	0.361963	0.407407	0.5
[truncated: 52 more columns]

## Sheet: Figure 7
Figure 7
Figure 7a
Spontaneous modulation index
Layer	Depth bin	mean	SEM	individual plots
L2/3	1	NaN	NaN	NaN	NaN	NaN	NaN	NaN	NaN	NaN	NaN	NaN	NaN	NaN	NaN	NaN	NaN	NaN	NaN
	2	-0.104028	0.204085	-0.285319	NaN	NaN	-0.688442	-0.514151	0.272727	0.446029	NaN	NaN	-0.194743	NaN	-0.733967	NaN	0.865643	NaN	NaN
L4	3	-0.538956	0.119058	-0.455446	NaN	-0.342723	NaN	NaN	NaN	NaN	NaN	-0.916667	NaN	NaN	NaN	NaN	NaN	-0.702752	-0.277193
	4	-0.443025	0.0969608	-0.5168	NaN	NaN	-0.627273	-0.556086	NaN	-0.506586	-0.0681818	-0.981818	NaN	-0.381173	-0.65894	NaN	NaN	-0.179431	0.0460358
L5-L6	5	-0.296308	0.185682	NaN	NaN	-0.847025	NaN	-0.575597	NaN	0.46376	NaN	NaN	NaN	-0.666667	-0.643463	-0.70068	-0.442907	0.677068	0.0687419
	6	0.114295	0.402907	NaN	NaN	NaN	0.820904	NaN	NaN	NaN	NaN	NaN	NaN	NaN	-0.565421	NaN	0.803109	NaN	-0.601411
	7	0.168495	0.393191	NaN	NaN	NaN	NaN	NaN	NaN	NaN	NaN	NaN	1	NaN	NaN	-0.672862	0.650842	NaN	-0.304
	8	-0.261685	0.188593	-0.381818	NaN	NaN	NaN	NaN	NaN	NaN	NaN	NaN	NaN	NaN	NaN	NaN	0.177358	-0.711628	-0.130653
	9	0.0910434	0.185357	NaN	NaN	0.711099	NaN	NaN	NaN	NaN	-0.863636	-0.046832	0.219076	0.35	-0.00938086	NaN	NaN	0.276978	NaN
	10	0.18164	0.203714	NaN	NaN	-0.708245	NaN	0.662366	NaN	0.107232	NaN	NaN	NaN	NaN	0.116484	NaN	0.631579	NaN	0.280423
Figure 7b
Spontaneous modulation index
Layer	median	25th percentile	75th percentile	individual plots
L2/3-L4	-0.35679	-0.603855	-0.252603	-0.985213	-0.817664	-0.783654	-0.722008	-0.669613	-0.63703	-0.50433	-0.489826	-0.436637	-0.410359	-0.401961	-0.35679	-0.31291	-0.306122	-0.293671	-0.28125	-0.263158	-0.249084	-0.0731707	0.062292	0.105263	0.527715	0.853073
L5-L6	-0.0135359	-0.627908	0.406262	-0.955556	-0.937824	-0.88172	-0.85679	-0.831029	-0.803347	-0.781421	-0.779249	-0.685881	-0.637838	-0.617978	-0.598802	-0.524022	-0.516364	-0.515963	-0.446043	-0.384615	-0.369069	-0.259067	-0.0332829	0.00621118	0.0796277	0.13242	0.1338	0.151946	0.249389	0.286629	0.331461	0.336722	0.384343	0.428181	0.449284	0.697735	0.722537	0.744216	0.748879	0.751872	0.774956	0.815861	0.826275
Figure 7d
Fraction (%)
Type		Suppressed units	Unchanged units	Transiently enhanced units	Enhanced units
RS	Number	126	48	14	8
	Percentage (%)	64.2857	24.4898	7.14286	4.08163
FS	Number	12	2	7	2
	Percentage (%)	52.1739	8.69565	30.4348	8.69565
Figure 7e
Spontaneous modulation index
Layer	Depth bin	mean	SEM	individual plots
L2/3	1	1	0	NaN	1	NaN	NaN	NaN	NaN	NaN	NaN	NaN	NaN	NaN	NaN	NaN	NaN	NaN	NaN	NaN	NaN	NaN
	2	0.190101	0.0445762	NaN	0.208065	NaN	NaN	NaN	NaN	0.268526	NaN	NaN	NaN	NaN	NaN	0.0621387	NaN	0.221675	NaN	NaN	NaN	NaN
L4	3	0.187176	0.12141	NaN	NaN	NaN	0.260125	NaN	NaN	NaN	NaN	0.114257	NaN	NaN	0.475472	NaN	NaN	NaN	NaN	NaN	-0.101149	NaN
	4	0.139954	0.0660783	NaN	0.176265	NaN	NaN	-0.252485	0.140304	0.180188	NaN	0.375	NaN	0.239766	0.370611	NaN	-0.0473856	NaN	NaN	NaN	0.0773196	NaN
L5-L6	5	0.0952447	0.131007	NaN	NaN	NaN	NaN	NaN	NaN	NaN	NaN	0.0215633	0.392879	0.208012	0.354098	NaN	NaN	NaN	NaN	-0.488722	NaN	0.0836364
	6	0.0562202	0.157125	NaN	NaN	0.522124	NaN	-0.703704	NaN	NaN	0.496629	0.329305	NaN	-0.0761155	NaN	-0.464789	NaN	NaN	NaN	NaN	0.133511	0.2128
	7	0.0344888	0.157091	NaN	NaN	NaN	NaN	0.412429	NaN	0.365918	NaN	NaN	-0.708108	NaN	NaN	-0.374005	NaN	NaN	0.165049	NaN	0.188571	0.191567
	8	0.0384195	0.0530558	NaN	NaN	NaN	NaN	-0.0555556	-0.213592	NaN	0.147651	NaN	NaN	NaN	NaN	NaN	NaN	NaN	0.113788	0.0979154	0.188214	-0.00948509
	9	0.0950479	0.0977016	-0.243731	NaN	NaN	NaN	0.338843	NaN	0.591837	0.615385	-0.230769	0.348837	NaN	0.252336	-0.342357	NaN	-0.279457	NaN	0.164521	-0.0105018	-0.0643678
	10	-0.241718	0.114357	-0.606061	NaN	-0.580645	NaN	NaN	-0.0273496	NaN	NaN	NaN	NaN	-0.00645995	-0.189873	NaN	NaN	NaN	NaN	NaN	NaN	-0.0399181
Figure 7f
Spontaneous modulation index
Layer	median	25th percentile	75th percentile	individual plots
L2/3-L4	0.190181	0.0168825	0.295295	-0.964497	-0.640638	-0.202303	-0.148499	-0.0525	0.0862651	0.10728	0.118491	0.162644	0.17369	0.206672	0.229383	0.258328	0.273423	0.295152	0.295438	0.302432	0.382292	0.385291	0.472892
L5-L6	0.00994575	-0.107922	0.195995	-0.814815	-0.761798	-0.508772	-0.47619	-0.419463	-0.29572	-0.239437	-0.209234	-0.158568	-0.148776	-0.130045	-0.1125	-0.103343	-0.0789283	-0.0759219	-0.0703576	-0.0607689	-0.0340136	-0.0287056	-0.0243902	-0.00994475	-0.00937672	-0.00762029	0	0.0198915	0.0698667	0.0801187	0.0903614	0.0960536	0.116635	0.137255	0.147152	0.15089	0.172414	0.17411	0.19458	0.197411	0.201238	0.214736	0.224863	0.278581	0.278887	0.29997	0.334861	0.444089	0.463524
Figure 7h
Fraction (%)
Type		Suppressed units	Transiently suppressed units	Unchanged units	Enhanced units
RS	Number	18	2	59	128
	Percentage (%)	8.69565	0.966184	28.5024	61.8357
FS	Number	4	2	3	11
	Percentage (%)	20	10	15	55
[truncated: 2 more columns]

## Sheet: Supplementary Figure 1
Supplementary Figure 1
Supplementary Figure 1a
Pies
Layer	Enhanced units	Suppressed units	Unchanged units		[%] Enhanced	[%] Suppressed	[%] Unchanged
L2/3	4	63	2		5.7971	91.3043	2.89855
L4	3	54	4		4.91803	88.5246	6.55738
L6	24	56	9		26.9663	62.9213	10.1124
Supplementary Figure 1b
Pies
Layer	Enhanced units	Suppressed units	Unchanged units		[%] Enhanced	[%] Suppressed	[%] Unchanged
L2/3	46	7	5		79.3103	12.069	8.62069
L4	64	10	11		75.2941	11.7647	12.9412
L6	58	35	18		52.2523	31.5315	16.2162
Supplementary Figure 1c
Pies
Layer	Enhanced units	Suppressed units	Unchanged units		[%] Enhanced	[%] Suppressed	[%] Unchanged
L2/3	1	22	0		4.34783	95.6522	0
L4	0	12	3		0	80	20
L6	7	11	1		36.8421	57.8947	5.26316
Supplementary Figure 1d
Pies
Layer	Enhanced units	Suppressed units	Unchanged units		[%] Enhanced	[%] Suppressed	[%] Unchanged
L2/3	11	2	2		73.3333	13.3333	13.3333
L4	22	6	3		70.9677	19.3548	9.67742
L6	25	3	9		67.5676	8.10811	24.3243

## Sheet: Supplementary Figure 2
Supplementary Figure 2
Supplementary Figure 2b
Spontaneous modulation index
Layer	median	25th percentile	75th percentile	individual plots
L2/3	-0.725564	-0.921569	-0.490196	-1	-1	-1	-1	-1	-1	-1	-0.953488	-0.921569	-0.909091	-0.882353	-0.869159	-0.863248	-0.851852	-0.818182	-0.8	-0.736842	-0.714286	-0.714286	-0.666667	-0.653846	-0.642105	-0.631579	-0.568627	-0.5	-0.490196	-0.435897	-0.392857	-0.285714	-0.162791	0.285714	0.375	0.811518	0.83024
L4	-0.613628	-0.920904	-0.196429	-1	-1	-1	-1	-1	-1	-1	-0.989189	-0.977011	-0.976105	-0.969925	-0.965517	-0.920904	-0.904762	-0.902439	-0.893491	-0.864407	-0.857143	-0.854839	-0.818182	-0.816092	-0.770833	-0.674419	-0.666667	-0.621622	-0.605634	-0.602094	-0.564516	-0.555556	-0.53125	-0.414634	-0.396491	-0.384615	-0.327103	-0.308017	-0.240506	-0.20603	-0.196429	-0.188679	-0.121212	-0.114754	-0.0833333	-0.0243902	0.037037	0.038961	0.0714286
L6	-0.613636	-0.936275	-0.100394	-1	-1	-1	-1	-1	-1	-1	-0.983471	-0.979381	-0.97561	-0.963777	-0.958333	-0.94958	-0.945946	-0.941176	-0.934641	-0.929412	-0.92381	-0.9	-0.898305	-0.878788	-0.877966	-0.869565	-0.866667	-0.857143	-0.831776	-0.807229	-0.765957	-0.741935	-0.705882	-0.613636	-0.610922	-0.563636	-0.538462	-0.529412	-0.507538	-0.444444	-0.439815	-0.398551	-0.351351	-0.343511	-0.333333	-0.25	-0.235294	-0.125	-0.106977
Pies
Layer	Enhanced units	Suppressed units	Unchanged units		[%] Enhanced	[%] Suppressed	[%] Unchanged
L2/3	4	30	0		11.7647	88.2353	0
L4	4	41	5		8	82	10
L6	9	45	8		14.5161	72.5806	12.9032
Supplementary Figure 2c
Modulation index
Layer	LED intensity (mW/mm2)	mean	individual plots
L5	0.045	0.449998	0.523316	0.461538	0.333333	0.523256	0.515464	0.362319	0.343284	0.583333	0.285714	0.568421
	0.09	0.594695	0.5625	0.552743	0.525424	0.628571	0.736264	0.53211	0.550459	0.572816	0.596567	0.689498
	0.13	0.666775	0.675472	0.734375	0.727273	0.711864	0.665272	0.611336	0.687764	0.490494	0.616	0.747899
	0.18	0.742068	0.671329	0.707641	0.778598	0.742647	0.676259	0.814516	0.721805	0.796992	0.76	0.75089
L2/3-L4	0.045	-0.266064	-0.306122	0.0958904	-0.428571	-0.438596	-0.157895	-0.283582	-0.396226	-0.478261	-0.04	-0.227273
	0.09	-0.509299	-0.54717	-0.829787	-0.662921	-0.365079	-0.744681	-0.666667	-0.522388	-0.027027	-0.333333	-0.393939
	0.13	-0.85997	-0.770492	-0.666667	-0.869565	-0.870968	-0.818182	-0.966102	-0.846154	-0.857143	-0.934426	-1
	0.18	-0.793998	-0.75	-0.969231	-0.826087	-0.846154	-0.681818	-0.72973	-0.842105	-0.764706	-0.837838	-0.692308
Supplementary Figure 2d
Modulation index
mouse
1	LED intensity (mW/mm2)	0.045	0.09	0.13	0.18
	L5	0.449998	0.594695	0.666775	0.742068
	L2/3-L4	-0.266064	-0.509299	-0.85997	-0.793998
2	LED intensity (mW/mm2)	0.045	0.18
	L5	0.305467	0.585085
	L2/3-L4	-0.218114	-0.748008
3	LED intensity (mW/mm2)	0.09	0.13	0.18
	L5	0.513836	0.575027	0.629562
	L2/3-L4	0.0873473	-0.201524	-0.468671
Supplementary Figure 2e
Modulation index
Layer	LED intensity (mW/mm2)	mean	individual plots
L5	0.024	-0.0798654	0.0769231	-0.0666667	-0.28	-0.263158	-0.125	0.0526316	0.4375	-0.333333	-0.130435	0	-0.1	-0.625	0.214286	-0.714286	-0.127273	-0.409091	0.473684	-0.230769	0	-0.12	0	-0.153846	-0.0222222	-0.153846	0.125	0.0869565	0.0869565	-0.243243	-0.030303	0.178571
	0.056	-0.137842	-0.380952	-0.103448	-0.181818	-0.111111	0.0588235	0.304348	-0.384615	0	-0.583333	0.12	0.166667	-0.12	0.166667	-0.647059	-0.37931	-0.222222	-0.282051	-0.272727	-0.128205	0.125	-0.454545	-0.0769231	-0.555556	-0.176471	-0.263158	-0.0909091	0.04	-0.04	0.428571	-0.0909091
	0.16	-0.347385	-0.391304	-0.8	-0.2	-0.625	-0.0588235	-0.4	-0.294118	-0.333333	-0.619048	-0.384615	-0.44	-0.310345	-0.666667	0.428571	0.130435	-0.555556	-0.444444	-0.222222	-0.2	-0.333333	-0.25	-0.666667	0.1	-0.615385	-0.3	-0.463415	-0.764706	-0.478261	-0.172414	-0.0909091
	0.25	-0.506549	-0.368421	-0.5	-0.894737	-0.4375	-0.666667	-0.529412	-0.655172	-0.5625	-0.714286	-0.444444	0.0212766	-0.757576	-0.5	-0.222222	-0.714286	-0.8	-0.142857	-0.151515	-0.62963	-0.642857	-0.478261	-0.411765	-0.619048	-0.466667	-0.481481	-0.133333	-0.652174	-0.454545	-0.741935	-0.444444
	0.42	-0.479415	-0.619048	-0.8	-0.181818	-0.142857	-0.428571	-0.416667	0	-0.333333	-0.733333	-0.636364	-0.0769231	-1	-0.636364	-0.846154	-0.6	-0.764706	-0.578947	-0.692308	-0.6	-0.407407	0.1	-0.222222	-0.285714	-0.888889	-0.411765	-0.2	-1	0.304348	-0.647059	-0.636364
L2/3-L4	0.024	-0.0597296	0.333333	0.5	1	0	NaN	-1	0	-1	-1	-0.2	1	0.666667	NaN	-0.333333	-0.666667	1	1	-0.333333	0.5	-1	0	0.142857	NaN	-0.333333	0.333333	-1	-0.333333	-0.333333	0	-0.555556
	0.056	0.103498	0.333333	0.5	1	1	-1	0.333333	-0.333333	0.111111	0	1	0.25	NaN	NaN	-1	0.6	-1	-1	1	1	NaN	1	-1	1	1	0	-1	-1	-0.5	0	0.5
	0.16	0.336919	0.428571	-1	-0.111111	1	0.2	1	0.142857	-1	1	0	1	0.333333	1	0.5	-1	0.333333	1	NaN	1	1	1	NaN	1	0.5	0.555556	-0.8	0.714286	NaN	-0.2	-0.5
	0.25	0.309788	-0.5	1	0.5	0.6	0.555556	0.428571	0.142857	1	0	0.333333	-1	0.666667	-0.333333	0.6	0.4	-0.2	0	-1	1	1	0	0.8	0	0.5	1	-0.2	0	1	1	0
	0.42	0.422633	-0.333333	-0.2	1	1	1	0.6	1	1	-1	0	1	0.2	0.428571	0.666667	0.111111	0	0.333333	1	0.6	NaN	1	0	0	-0.5	1	0.25	0.6	0	1	0.5
Supplementary Figure 2f
Modulation index
mouse
1	LED intensity (mW/mm2)	0.024	0.056	0.16	0.25	0.42
	L5	-0.0798654	-0.137842	-0.347385	-0.506549	-0.479415
	L2/3-L4	-0.0597296	0.103498	0.336919	0.309788	0.422633
2	LED intensity (mW/mm2)	0.42	0.74
	L5	-0.77541	-0.835012
	L2/3-L4	0.188456	0.298185
3	LED intensity (mW/mm2)	0.008	0.04	0.072	0.25	0.58	0.74
	L5	0.0245683	-0.139029	-0.215666	-0.293838	-0.377462	-0.379379
	L2/3-L4	-0.0545299	0.144281	0.221101	0.184213	0.254096	0.367415
[truncated: 16 more columns]

## Sheet: Supplementary Figure 3
Supplementary Figure 3
Supplementary Figure 3a
Pies
Layer	Enhanced unit-frequency pairs	Suppressed unit-frequency pairs	Unchanged unit-frequency pairs		[%] Enhanced	[%] Suppressed	[%] Unchanged
L2/3	1	40	10		1.96078	78.4314	19.6078
L4	3	31	12		6.52174	67.3913	26.087
L6	33	60	38		25.1908	45.8015	29.0076
Supplementary Figure 3b
Histogram of best frequency shift
	Best frequency shift (oct)
Layer	-4	-3.5	-3	-2.5	-2	-1.5	-1	-0.5	0	0.5	1	1.5	2	2.5	3	3.5	median
L2/3	0	1	0	0	1	0	2	0	20	1	1	2	0	0	0	0	0
L4	0	0	0	1	0	0	0	2	14	6	1	0	0	0	0	0	0
L6	0	1	0	1	2	1	0	6	18	8	3	0	0	1	1	1	0
Supplementary Figure 3c
Pies
Layer	Enhanced unit-frequency pairs	Suppressed unit-frequency pairs	Unchanged unit-frequency pairs		[%] Enhanced	[%] Suppressed	[%] Unchanged
L2/3	54	4	37		56.8421	4.21053	38.9474
L4	38	18	35		41.7582	19.7802	38.4615
L6	43	31	103		24.2938	17.5141	58.1921
Supplementary Figure 3d
Histogram of best frequency shift
	Best frequency shift (oct)
Layer	-4	-3.5	-3	-2.5	-2	-1.5	-1	-0.5	0	0.5	1	1.5	2	2.5	3	3.5	median
L2/3	0	1	0	0	1	1	0	0	22	1	0	1	1	0	0	0	0
L4	0	0	0	0	3	0	2	3	13	6	1	0	0	1	1	0	0
L6	0	1	1	1	0	0	3	5	24	10	3	2	1	1	0	1	0

[truncated: 3 more sheets: Supplementary Figure 7, Supplementary Figure 8, Supplementary Figure 9]
